# Supplementary material for: On-Resin Acetamidomethyl (Acm) Removal and Disulfide Formation in Cysteinyl Peptides Using N-Chlorosuccinimide (NCS) in the Presence of Other Cys-Protecting Groups
Source: Int J Mol Sci. 2025 Mar 11;26(6):2523. doi: 10.3390/ijms26062523 (PMC11941928; doi:10.3390/ijms26062523)
Supplement: Supplementary file 1 [file ijms-26-02523-s001.zip]

Archive with 1 entries (1 files):
- ijms-3502186-supplementary.pdf
